# Supplementary material for: Multiplex Detection of Gene Expression in the Intact Drosophila Brain Using Expansion-Assisted Iterative Fluorescence In Situ Hybridization
Source: J Vis Exp. Author manuscript; Available in PMC 2025 Jul 9. (PMC12240600; doi:10.3791/67656)
Supplement: Supplementary Table 1 — Linker recipes. This table lists the chemicals required to anchor RNA and protein to the gel. [file NIHMS2087572-supplement-Supplementary_Table_1.xlsx]

## Sheet: Sheet1
MOPS Buffer (10X Stock, 200 mM)	Makes 25 mL	1 mL aliquots	Store at -20ºC
Name (units)	Stock concentration	Final conc.	Add stock
MOPS (mg)	Pure	200 mM	1046.5 mg
Nuclease-free water (mL)	Pure		25 mL
pH to 7.7 with 10 N NaOH and pH meter. First rinse meter with RNase-away and nuclease-free water.
Dilute this 10X stock to make working buffer, stored at RT (1mL stock to 9mL nuclease-free water).
Melphalan stock (2.5 mg/ml)	Makes 2-4 mL	800 µL aliquots	Store at -20ºC dessicated
Name (units)	Stock concentration	Final conc.	Add stock
Melphalan (mg)	Pure	2.5 mg/mL	5-10 mg
DMSO, anhydrous (mL)	Pure		Adjust to 2.5 mg/ml
Carefully weigh ~5-10 mg Melphalan powder in a fume hood. Amount does not have to be exact.
Dissolve in DMSO to 2.5mg/ml, heat to 37ºC and vortex vigorously, then place on a shaker. May take an hour to dissolve.
CAUTION: Melphalan may be fatal if swallowed, in contact with skin or if inhaled, may cause cancer; skin and eye irritant.
Acryloyl-X (AcX) stock (10 mg/ml)	Makes 500 µL	200 µL and 5 µL aliquots
Name (units)	Stock concentration	Final conc.	Add stock
Acryloyl-X (mg)	Pure	10 mg/mL	One tube, 5 mg
DMSO, anhydrous (mL)	Pure		500 µL
Make 200 µL aliquots for Melphalan-X
Make 5 µL aliquots for regular protocol.	Don't reuse after thawing
Melphalan-X (2 mg/ml)	Makes 1 mL	100 µL aliquots	Store at -20ºC dessicated
Name (units)	Stock concentration	Final conc.	Add stock
Melphalan (mL)	2.5 mg/mL	2 mg/mL	800 µL
Acryloyl-X (mg)	10 mg/mL	2 mg/mL	200 µL
Combine and vortex. Incubate overnight @ RT with shaking. Protect from light
CAUTION: Melphalan may be fatal if swallowed, in contact with skin or if inhaled, may cause cancer; skin and eye irritant.
