# Supplementary material for: Multiplex Detection of Gene Expression in the Intact Drosophila Brain Using Expansion-Assisted Iterative Fluorescence In Situ Hybridization
Source: J Vis Exp. Author manuscript; Available in PMC 2025 Jul 9. (PMC12240600; doi:10.3791/67656)
Supplement: Supplementary Table 2 — Gel recipes. This table provides the chemical components needed to prepare the TREx-1000 gel. [file NIHMS2087572-supplement-Supplementary_Table_2.xlsx]

## Sheet: Sheet1
TREx-1000 solution	Makes 940 µL	1 mL aliquots	Store at -20ºC
Name (units)	Stock concentration	Final conc.	Add stock (µL)	For 47 mL
40% acrylamide (mL)	5.6 M	2 M	357.143	17.850 mL
Sodium acrylate solution (mL)	4 M	1 M	250	12.500 mL
2% bis (mL)	0.2	0.01	50	2.500 mL
PBS (mL)	10X	1X	100	5.000 mL
Nuclease-free water (mL)	Pure		183	9.145 mL
Final concentration assumes 1000 µL working dilution (with 20 µL each 4HT, TEMED, APS)
APS solution (10%)	Makes 3 mL	150 µL aliquots	Store at -20ºC
Name (units)	Stock concentration	Final conc.	Add stock
APS (mg)	Pure	0.1	300 mg
Nuclease-free water (mL)	Pure		2.7 mL
TEMED solution (10%)	Makes 3 mL	150 µL aliquots	Store at -20ºC
(N,N,N′,N′-Tetramethylethylenediamine)
Name (units)	Stock concentration	Final conc.	Add stock
TEMED (mL)	Pure	0.1	300 µL
Nuclease-free water (mL)	Pure		2.7 mL
4HT solution (0.5%)	Makes 3 mL	150 µL aliquots	Store at -20ºC
Name (units)	Stock concentration	Final conc.	Add stock
4HT (4-Hydroxy-TEMPO; mg)	Pure	0.005	15 mg
Nuclease-free water (mL)	Pure		2.985 mL
Sodium Acrylate solution (4.04 M)	Makes 40 mL	no aliquots	Store at -20ºC
Name (units)	Stock concentration	Final conc.	Add stock
Acrylic acid (mL)			11.0 mL
Nuclease Free Water (mL)	Pure		9.0 mL
NaOH (mL)	10 M		14.4 mL
NaOH (mL)	10 M & 1 M		~2.0 mL
Nuclease Free Water (mL)	Pure		~3.6 mL
In a fume hood, fill a 500 mL beaker with ~300 mL water for a water bath. Lean an open 50 mL tube in the bath.
Add 9.0 mL water.
Add 11 mL of acrylic acid (note, flammable and reactive) into tube.
Add 7.2 mL 10 M NaOH dropwise to prevent excessive heating and evaporation/boiling. Repeat, for 14.4 mL total.
Precipitate and yellow color will be observable. Let cool while calibrating pH meter.
Remove acrylate tube from hood (by now most of the acrylic acid has been converted to non-volatile sodium acrylate).
Measure pH, then put pH probe in dry 50 mL tube to capture drips of acrylate solution.
Add 10 M and then 1 M NaOH gradually until the pH is between 7.5-8 using a pH meter. Do NOT use pH test strips.
(As a general approach: About 500 µL 10 M, 250 µL 10 M, 120 µL 10 M, then some 1 M)
Add water up to a final volume of 40 ml.
(Note: acrylic acid has a pKa of 4.76 at pH 7.75 this solution has about 4 mM remaining buffering capacity)
