# Supplementary material for: Multiplex Detection of Gene Expression in the Intact Drosophila Brain Using Expansion-Assisted Iterative Fluorescence In Situ Hybridization
Source: J Vis Exp. Author manuscript; Available in PMC 2025 Jul 9. (PMC12240600; doi:10.3791/67656)
Supplement: Supplementary Table 3 — Other EASI-FISH reagents. This table includes additional reagents used in the EASI-FISH protocol. [file NIHMS2087572-supplement-Supplementary_Table_3.xlsx]

## Sheet: Sheet1
Poly-L-Lysine with Photoflo		1.6 mL aliquots	Store @ 4ºC
Poly-Lysine (0.0833 wt/vol %)	1.6 mL
Photoflo-200	3.2 µL
Mix
Proteinase K buffer (50 mM NaCl)	Makes 50 mL	no aliquots	Store at RT
Name (units)	Stock concentration	Final conc.	Add stock
Tris-HCl (mL)	1 M	50 mM	2.5 mL
Triton-X 100 (mL)	Pure	0.005	250 µL
NaCl (mL)	5 M	50 mM	0.5 mL
EDTA (mL)	0.5 M	1 mM	100 µL
SDS (mL)	0.1	0.003	1.5 mL
Nuclease Free Water (mL)	Pure		45.15 mL
This low salt buffer allows for expansion while digestion progresses.
Note: If brains have tdTomato, increase NaCl to 500mM and remove SDS to preserve endogenous tdTomato fluorescence.
DNase1 buffer	Makes 50 mL	no aliquots	Store at RT
Name (units)	Stock concentration	Final conc.	Add stock
Tris-HCl (mL)	1 M	10 mM	500 µL
MgCl2 (mL)	1 M	2.5 mM	125 µL
CaCl2 (mL)	1 M	0.5 mM	25 µL
Nuclease Free Water (mL)	Pure		49.35 mL
DNase1 stock, Qiagen	Makes 550 µL	50 µL aliquots	Store @ -20ºC
Name (units)	Stock concentration	Final conc.	Add stock
DNase1 powder (mg)	Pure		One tube
DNase1 buffer (mL)			550 µL
Note: Gently mix. See above for DNase1 buffer, which doesn't have the enzyme
5X SSCT buffer	Makes 50 mL	no aliquots	Store at RT
Name (units)	Stock concentration	Final conc.	Add stock
SSC (mL)	20X	5X	12.5 mL
Tween	0.1	0.001	500 µL
Nuclease Free Water (mL)	Pure		37 mL
0.5X SSCT buffer	Makes 50 mL	no aliquots	Store at RT
Name (units)	Stock concentration	Final conc.	Add stock
SSC (mL)	20X	0.5X	1.25 mL
Tween	0.1	0.001	500 µL
Nuclease Free Water (mL)	Pure		48.25 mL
DAPI (high concentration; 5 µg/mL)	Makes 50 mL		Store at RT covered with foil
Name (units)	Stock concentration	Final conc.	Add stock
DAPI (µg)	Pure	5 µg/mL	250 µg
PBS (mL)	1X		50 mL
Add 1 mL water to DAPI in glass vial and make 50 µL aliquots. DAPI does not dissolve well in PBS. Store -20ºC
Then to make 50 mL working stock, add one 50 µL aliquot to 50 mL PBS, final concentration 5 µg/mL.
Oligo Probes (designed and made by Molecular Instruments)		100 µL aliquots	Store @ -20ºC
200 pmol
Hairpins (premade from Molecular Instruments)		50 µL aliquots	Store @ -20ºC
Vortex labeled hairpins well and aliquot into pairs of PCR tubes.
Wash and hybridization buffers (premade from Molecular Instruments)		~14 mL aliquots	Store @ -20ºC
Mix and aliquot into 15 mL tubes. Store in a freezer box.
Amplification buffer (premade from Molecular Instruments)		~50 mL aliquots	Store @ 4ºC
Mix and aliquot into 50 mL tubes.
