# Supplementary material for: Multiplex Detection of Gene Expression in the Intact Drosophila Brain Using Expansion-Assisted Iterative Fluorescence In Situ Hybridization
Source: J Vis Exp. Author manuscript; Available in PMC 2025 Jul 9. (PMC12240600; doi:10.3791/67656)
Supplement: Supplementary Table 4 — Day-to-day list of materials and reagents. This table outlines the materials and reagents required for each day of the EASI-FISH protocol. [file NIHMS2087572-supplement-Supplementary_Table_4.xlsx]

## Sheet: Sheet1
Solution/Materials	Company	Notes
Fly brain dissection
4% PFA	Electron Microscopy Services; 15710	Make fresh from 20% PFA solution.
Schneider’s Drosophila (S2) medium	ThermoFisher; 21720024	Store @ 4ºC
PBT (0.5% Triton)		Store @ RT
70% Ethanol		in Nuclease Free Water; Store @ RT
Day 1: Adding RNA and protein anchors
20 mM MOPS Buffer	Fisher; BP308-100	Store @ RT
2 mg/ml Melphalan-X		Store @ -20ºC; dessicated environment
10 mg/ml Acryloyl-X	ThermoFisher; A20770	Store @ -20ºC; dessicated environment
PBT (0.1% Triton)		Store @ RT
Silicone Gaskets 9 mm diameter/ 0.5 mm deep	Invitrogen; P24743	Cut in half and use 4 chambers per slide
Poly-Lysine	1.6 ml : Sigma; P1524 +	Store @ 4ºC
	3.2 ml: Photoflo-200 (EMS, 74257)
0.2 ml PCR tubes	USA Scientific; 1402-4700
RNase Away	Thermo Scientific; 7003	Store @ RT
Day 2: Gelation and Proteinase K digestion
TREx-1000	See Gel Recipe	Store @ -20ºC
10% Ammonium persulphate (APS)	Sigma; A3678	Store @ -20ºC
10% TEMED	Sigma; T22500	Store @ -20ºC
0.5% 4-Hydroxy-TEMPO (4HT)	Sigma; 176141	Store @ -20ºC
Proteinase K	NEB; P8107S, 800 U/ml	Store @ -20ºC
50 mM Proteinase K Buffer	See Recipe	Store @ RT
Day 3: Probe hybridization
RNase-Free DNase1	Qiagen, 79254	Do not use RDD buffer supplied
DNase1 buffer	See Recipe	Store @ RT
HCR Probe Sets	Molecular Instruments	Store @ -20ºC
Hybridization Buffer	Molecular Instruments	Store @ -20ºC
Probe Wash Buffer	Molecular Instruments	Store @ -20ºC
Day 4: Probe washes
Probe Wash Buffer	Molecular Instruments	Store @ -20ºC
PBS	Fisher; BP24384	Store @ RT
Day 5: Hybridization Chain Reaction
Amplification Buffer	Molecular Instruments	Store @ 4ºC
Fluorescent Hairpins (AF488, AF546, AF647)	Molecular Instruments	Store in 50ul Aliquots @ -20ºC
5X SSCT	See Recipe	Store @ RT
0.5X SSCT	See Recipe	Store @ RT
GFP Polyclonal Antibody, Alexa Fluor 488	ThermoFisher; A-21311	Store @ 4ºC
Ultrapure BSA (50 mg/ml)	ThermoFisher; AM2616	Store @ -20ºC
Day 6: Mounting of gels and imaging
PBT (0.1% Triton)		Store @ RT
DAPI/PBS (5 µg/ml)	Sigma; D9534/ Fisher; BP24384	Store @ RT protected from light
Poly-Lysine
Gel holders for light sheet or glass bottom dish for confocal
Stripping Probes and Hairpins for Multiplexing
RNase-Free DNase1	Qiagen, 79254	Do not use RDD buffer supplied
DNase1 buffer	See Recipe	Store @ RT
